# Supplementary material for: Aloperine Inhibits ASFV via Regulating PRLR/JAK2 Signaling Pathway In Vitro
Source: Int J Mol Sci. 2024 Aug 21;25(16):9083. doi: 10.3390/ijms25169083 (PMC11354989; doi:10.3390/ijms25169083)
Supplement: Supplementary file 1 [file ijms-25-09083-s001.zip]

Archive with 1 entries (1 files):
- ijms-3116579-supplementary.pdf
